# Supplementary material for: Identification and validation of T cell senescence-related prognostic genes in gastric carcinoma and investigation of their potential regulatory mechanisms
Source: Discov Oncol. 2025 Jun 2;16:986. doi: 10.1007/s12672-025-02477-4 (PMC12130386; doi:10.1007/s12672-025-02477-4)
Supplement: Supplementary file 6 — Sample grouping information within the single cell dataset GSE167297 (XLSX 10 KB) [file 12672_2025_2477_MOESM6_ESM.xlsx]

## Sheet: Sheet
Sample	Group
GSM5101014	Cancer
GSM5101015	Cancer
GSM5101016	Cancer
GSM5101017	Cancer
GSM5101019	Cancer
GSM5101020	Cancer
GSM5101022	Cancer
GSM5101023	Cancer
GSM5101025	Cancer
GSM5101026	Cancer
GSM5101013	Normal
GSM5101018	Normal
GSM5101021	Normal
GSM5101024	Normal
