# Supplementary material for: Identification and validation of T cell senescence-related prognostic genes in gastric carcinoma and investigation of their potential regulatory mechanisms
Source: Discov Oncol. 2025 Jun 2;16:986. doi: 10.1007/s12672-025-02477-4 (PMC12130386; doi:10.1007/s12672-025-02477-4)
Supplement: Supplementary file 7 — 279 cell senescence-related genes (CS-RGs) originated from the Database of Cell Senescence Genes (CellAge) (XLSX 15 KB) [file 12672_2025_2477_MOESM7_ESM.xlsx]

## Sheet: CS-RGs
No.	Gene
1	ACLY
2	AAK1
3	ABI3
4	ADCK5
5	AKR1B1
6	AGT
7	AKT1
8	ALOX15B
9	AR
10	ARPC1B
11	ASF1A
12	ASPH
13	ATF7IP
14	ATM
15	AURKA
16	AXL
17	BAG3
18	BHLHE40
19	BCL6
20	BLK
21	BLVRA
22	BMI1
23	BRAF
24	BRD7
25	BRCA1
26	BTG3
27	C11orf31
28	CAV1
29	CBX7
30	CBX8
31	CCND1
32	CDK1
33	CDK18
34	CDK2AP1
35	CDK6
36	CDK4
37	CDKN1A
38	CDKN1C
39	CDKN1B
40	CDKN2A
41	CDKN2AIP
42	CDKN2B
43	CENPA
44	CEBPB
45	CHEK1
46	CKB
47	CPEB1
48	CSNK1A1
49	CTNNAL1
50	CSNK2A
51	CXCL1
52	DDB2
53	CYR61
54	DEK
55	DGCR8
56	DHCR24
57	DLX2
58	DHX9
59	DPY30
60	DUSP3
61	DUSP16
62	E2F1
63	EHF
64	ENDOG
65	EPHA3
66	ERRFI1
67	ETS1
68	ETS2
69	EWSR1
70	FASTK
71	EZH2
72	FBXO31
73	FOXM1
74	FOS
75	FOXO3
76	FXR1
77	G6PD
78	GAPDH
79	GKN1
80	GATA4
81	GNG11
82	GLB1
83	GRK6
84	HDAC4
85	HDAC1
86	HEPACAM
87	HJURP
88	HIVEP1
89	HK3
90	HMGB1
91	HRAS
92	HSPA5
93	HSPB2
94	ID1
95	ID4
96	IGFBP1
97	IFNG
98	IGFBP3
99	IGFBP6
100	IL1A
101	IL8
102	ING1
103	ING2
104	IRF3
105	IRF5
106	IRF7
107	ITPK1
108	ITGB4
109	ITPKB
110	ITSN2
111	KCNJ12
112	KDM4A
113	KDM5B
114	KIAA1524
115	KL
116	KSR2
117	LATS1
118	LEO1
119	LGALS3
120	LIMA1
121	LIMK1
122	MAGEA2
123	MAGOH
124	MAD2L1
125	MAGOH
126	MAP2K1
127	MAP2K2
128	MAP2K3
129	MAP2K6
130	MAP3K6
131	MAP2K7
132	MAP4K1
133	MAP3K7
134	MAPK12
135	MAPKAPK5
136	2024-03-05
137	MAPK14
138	MAST1
139	MATK
140	MCL1
141	MDH1
142	MCRS1
143	MECP2
144	MOB3A
145	MMP9
146	MORC3
147	MORF4
148	MXD4
149	MVK
150	MYC
151	MYLK
152	NADK
153	NANOG
154	NDRG1
155	NEK1
156	NEK4
157	NEK6
158	NFE2L2
159	NINJ1
160	NOTCH3
161	NOX4
162	NR2E1
163	NTN4
164	NUAK1
165	OTX2
166	P3H1
167	PATZ1
168	PAK4
169	PBRM1
170	PCGF2
171	PDCD10
172	PDIK1L
173	PDZD2
174	PDPK1
175	PEBP1
176	PEX19
177	PIAS4
178	PIK3R52A
179	PIK3C
180	PIM1
181	PLA2R1
182	PKM
183	PML
184	PNPT1
185	PMVK
186	POT1
187	POU5F1
188	PPM1B
189	PPM1D
190	PRMT6
191	PRKCH
192	PRKCD
193	PROX1
194	PRPF19
195	PSMB5
196	PTRF
197	PTTG1
198	PSMD14
199	TFDP1
200	TGFB1I1
201	TLR3
202	TMSB4X
203	TNFSF13
204	TNFSF15
205	TOP1
206	TP63
207	TPR
208	TP53
209	TRIM28
210	TRPM8
211	TXN
212	TXNIP
213	UBTD1
214	TYK2
215	VENTX
216	USP1
217	VEGFA
218	WNT16
219	WNT2
220	WRN
221	WT1
222	XAF1
223	WWP1
224	YAP1
225	YPEL3
226	ZFP36
227	ZMAT3
228	ZNF148
229	RAD21
230	RAF1
231	RB1
232	RBP2
233	RBX1
234	RNASEL
235	RPS6KA6
236	RSL1D1
237	RUNX1
238	RUVBL2
239	SENP1
240	SENP2
241	SENP7
242	SERPINE1
243	SFN
244	SIK1
245	SGK1
246	SIN3B
247	SIRT1
248	SIRT6
249	SIX1
250	SLC13A3
251	SLC16A7
252	SMARCA4
253	SMG1
254	SMARCB1
255	SMURF2
256	SNAI1
257	SOCS1
258	SOD1
259	SORBS2
260	SOX2
261	SPIN1
262	SOX5
263	SP1
264	SPOP
265	SRC
266	SREBF1
267	SRSF1
268	STAT5B
269	STK32C
270	STK40
271	SUPT5H
272	SYK
273	TACC3
274	TERC
275	TBX2
276	TERF2
277	TERT
278	TFAP4
279	IGFBP5
