# Supplementary material for: Identification and validation of T cell senescence-related prognostic genes in gastric carcinoma and investigation of their potential regulatory mechanisms
Source: Discov Oncol. 2025 Jun 2;16:986. doi: 10.1007/s12672-025-02477-4 (PMC12130386; doi:10.1007/s12672-025-02477-4)
Supplement: Supplementary file 8 — 68 immune checkpoint genes obtained from the literature (XLSX 11 KB) [file 12672_2025_2477_MOESM8_ESM.xlsx]

## Sheet: Sheet1
No.	genes
1	ADORA2A
2	BTLA
3	BTN2A1
4	BTN2A2
5	BTN3A1
6	BTNL3
7	BTNL9
8	C10orf54
9	CD160
10	CD209
11	CD226
12	CD27
13	CD274
14	CD276
15	CD28
16	CD40
17	CD40LG
18	CD47
19	CD70
20	CD80
21	CD86
22	CD96
23	CEACAM1
24	CTLA4
25	HAVCR2
26	HLA.A
27	HLA.B
28	HLA.C
29	HLA.DMA
30	HLA.DMB
31	HLA.DOA
32	HLA.DOB
33	HLA.DPA1
34	HLA.DPB1
35	HLA.DQA1
36	HLA.DQB1
37	HLA.DRA
38	HLA.DRB1
39	HLA.DRB5
40	HLA.E
41	HLA.F
42	HLA.G
43	ICOS
44	ICOSLG
45	IDO1
46	KIR2DL1
47	KIR2DL3
48	KIR2DL4
49	KIR3DL1
50	KIR3DL2
51	KIR3DL3
52	LAG3
53	LGALS9
54	PDCD1
55	PDCD1LG2
56	PVR
57	SIRPA
58	TDO2
59	TIGIT
60	TNFRSF14
61	TNFRSF18
62	TNFRSF4
63	TNFRSF9
64	TNFSF14
65	TNFSF18
66	TNFSF4
67	TNFSF9
68	VTCN1
