# Supplementary material for: Identification and validation of T cell senescence-related prognostic genes in gastric carcinoma and investigation of their potential regulatory mechanisms
Source: Discov Oncol. 2025 Jun 2;16:986. doi: 10.1007/s12672-025-02477-4 (PMC12130386; doi:10.1007/s12672-025-02477-4)
Supplement: Supplementary file 9 — All the pathways in the high risk and low risk groups (XLSX 16 KB) [file 12672_2025_2477_MOESM9_ESM.xlsx]

## Sheet: high-risk group
No.	Description	enrichmentScore	NES	pvalue	p.adjust	qvalue	rank	leading_edge
1	KEGG_ECM_RECEPTOR_INTERACTION	70	0.619085	1.51088	3.62927e-06	0.0004464	0.000370568	1885
2	KEGG_NEUROACTIVE_LIGAND_RECEPTOR_INTERACTION	153	0.533714	1.35031	1.68948e-05	0.00103903	0.000862523	2339
3	KEGG_FOCAL_ADHESION	141	0.533243	1.34456	4.68652e-05	0.00192147	0.00159506	2215
4	KEGG_PPAR_SIGNALING_PATHWAY	26	0.702388	1.59548	0.000194239	0.00597286	0.00495822	1208
5	KEGG_CELL_ADHESION_MOLECULES_CAMS	72	0.573502	1.40282	0.000280253	0.00689421	0.00572305	1608
6	KEGG_GAP_JUNCTION	46	0.588688	1.40012	0.000856353	0.0175552	0.014573	1725
7	KEGG_MELANOMA	40	0.589292	1.39009	0.00190542	0.033481	0.0277934	1297
8	KEGG_METABOLISM_OF_XENOBIOTICS_BY_CYTOCHROME_P450	14	0.72036	1.54414	0.00342987	0.0487943	0.0405054	1268
9	KEGG_CALCIUM_SIGNALING_PATHWAY	106	0.503999	1.25735	0.00357032	0.0487943	0.0405054	2354
10	KEGG_P53_SIGNALING_PATHWAY	18	0.664413	1.45813	0.00595939	0.067475	0.0560126	1261
11	KEGG_RETINOL_METABOLISM	18	0.663772	1.45672	0.00603435	0.067475	0.0560126	1268
12	KEGG_TYROSINE_METABOLISM	13	0.705591	1.50322	0.00720957	0.0738981	0.0613446	946
13	KEGG_TIGHT_JUNCTION	56	0.541424	1.3051	0.00814552	0.0768165	0.0637672	1571
14	KEGG_ARRHYTHMOGENIC_RIGHT_VENTRICULAR_CARDIOMYOPATHY_ARVC	54	0.533458	1.28281	0.00874334	0.0768165	0.0637672	2178
15	KEGG_HYPERTROPHIC_CARDIOMYOPATHY_HCM	60	0.528005	1.27723	0.0102379	0.0787038	0.0653339	2323
16	KEGG_DILATED_CARDIOMYOPATHY	66	0.520692	1.26535	0.0100884	0.0787038	0.0653339	2178
17	KEGG_TGF_BETA_SIGNALING_PATHWAY	48	0.545832	1.30336	0.0145721	0.105434	0.087523	860
18	KEGG_RENIN_ANGIOTENSIN_SYSTEM	10	0.71343	1.47484	0.0176237	0.119596	0.0992796	1643
19	KEGG_COMPLEMENT_AND_COAGULATION_CASCADES	43	0.537439	1.2715	0.0184742	0.119596	0.0992796	2142
20	KEGG_DRUG_METABOLISM_CYTOCHROME_P450	17	0.633715	1.38649	0.0261569	0.160865	0.133538	1268
21	KEGG_GLYCEROPHOSPHOLIPID_METABOLISM	24	0.587136	1.32403	0.0310933	0.182118	0.15118	1136
22	KEGG_PATHWAYS_IN_CANCER	170	0.4501	1.14523	0.033966	0.189901	0.157641	2285
23	KEGG_TRYPTOPHAN_METABOLISM	12	0.660059	1.3996	0.0356779	0.190799	0.158387	1162
24	KEGG_HEDGEHOG_SIGNALING_PATHWAY	32	0.553179	1.27581	0.037962	0.191688	0.159125	2217
25	KEGG_WNT_SIGNALING_PATHWAY	79	0.486183	1.19598	0.038961	0.191688	0.159125	1966
26	KEGG_BLADDER_CANCER	16	0.618763	1.34767	0.041289	0.195329	0.162147	1562

## Sheet: low-risk group
No.	Description	enrichmentScore	NES	pvalue	p.adjust	qvalue	rank	leading_edge
1	KEGG_METABOLISM_OF_XENOBIOTICS_BY_CYTOCHROME_P450	54	-0.692535	-1.80297	1.90747e-07	1.5832e-05	1.43562e-05	1978
2	KEGG_DRUG_METABOLISM_CYTOCHROME_P450	53	-0.685297	-1.78271	1.78101e-07	1.5832e-05	1.43562e-05	1978
3	KEGG_COMPLEMENT_AND_COAGULATION_CASCADES	26	-0.758063	-1.87091	7.44076e-06	0.000411722	0.000373343	1352
4	KEGG_RETINOL_METABOLISM	46	-0.663843	-1.71547	1.74533e-05	0.000724311	0.000656794	2479
5	KEGG_LINOLEIC_ACID_METABOLISM	24	-0.744826	-1.82421	2.84007e-05	0.000785752	0.000712508	1364
6	KEGG_ARACHIDONIC_ACID_METABOLISM	34	-0.699327	-1.76021	2.61099e-05	0.000785752	0.000712508	1517
7	KEGG_NEUROACTIVE_LIGAND_RECEPTOR_INTERACTION	118	-0.537803	-1.46174	4.51815e-05	0.00107145	0.000971571	2787
8	KEGG_OLFACTORY_TRANSDUCTION	211	-0.48022	-1.33172	0.000380504	0.00789545	0.00715947	2726
9	KEGG_MATURITY_ONSET_DIABETES_OF_THE_YOUNG	19	-0.732762	-1.73453	0.000577625	0.00958858	0.00869478	1747
10	KEGG_STEROID_HORMONE_BIOSYNTHESIS	40	-0.632964	-1.61472	0.000554114	0.00958858	0.00869478	1978
11	KEGG_NITROGEN_METABOLISM	20	-0.714784	-1.70737	0.000704171	0.0106266	0.00963603	1865
12	KEGG_DRUG_METABOLISM_OTHER_ENZYMES	41	-0.583968	-1.49304	0.00539124	0.0745788	0.0676269	2138
13	KEGG_CYTOKINE_CYTOKINE_RECEPTOR_INTERACTION	113	-0.484852	-1.31434	0.00710154	0.0906811	0.0822283	3645
14	KEGG_ASCORBATE_AND_ALDARATE_METABOLISM	22	-0.643318	-1.55954	0.0078702	0.0933181	0.0846194	2749
15	KEGG_ALPHA_LINOLENIC_ACID_METABOLISM	15	-0.683587	-1.56986	0.00928338	0.102736	0.0931595	1025
16	KEGG_PENTOSE_AND_GLUCURONATE_INTERCONVERSIONS	25	-0.607572	-1.49521	0.0151699	0.157388	0.142717	2797
17	KEGG_PPAR_SIGNALING_PATHWAY	43	-0.535805	-1.37571	0.0211777	0.206794	0.187518	2329
18	KEGG_GLYCINE_SERINE_AND_THREONINE_METABOLISM	21	-0.618409	-1.48994	0.0243029	0.224127	0.203235	2362
19	KEGG_TYROSINE_METABOLISM	27	-0.584864	-1.44506	0.025974	0.226931	0.205778	1642
20	KEGG_HISTIDINE_METABOLISM	20	-0.613049	-1.46436	0.0291165	0.241667	0.21914	2749
21	KEGG_ARGININE_AND_PROLINE_METABOLISM	37	-0.535291	-1.35732	0.031968	0.2527	0.229144	2986
22	KEGG_PROXIMAL_TUBULE_BICARBONATE_RECLAMATION	19	-0.593848	-1.40571	0.046371	0.334677	0.30348	520
23	KEGG_GLYCOLYSIS_GLUCONEOGENESIS	46	-0.499164	-1.28991	0.044955	0.334677	0.30348	3223
