# Supplementary material for: Identification and validation of T cell senescence-related prognostic genes in gastric carcinoma and investigation of their potential regulatory mechanisms
Source: Discov Oncol. 2025 Jun 2;16:986. doi: 10.1007/s12672-025-02477-4 (PMC12130386; doi:10.1007/s12672-025-02477-4)
Supplement: Supplementary file 10 — Correlation between prognostic genes and differential immune cells (XLSX 15 KB) [file 12672_2025_2477_MOESM10_ESM.xlsx]

## Sheet: correlation_cor
No.	gene	cell	Correlation	Pvalue
1	AXL	Central memory CD4 T cell	0.598051	2.52554e-35
2	PIM1	Central memory CD4 T cell	0.257969	9.98494e-07
3	STK40	Central memory CD4 T cell	0.126726	0.0176957
4	CXCL1	Central memory CD4 T cell	0.0455037	0.396054
5	IFNG	Central memory CD4 T cell	0.405953	2.55866e-15
6	SERPINE1	Central memory CD4 T cell	0.320008	8.94113e-10
7	AXL	Central memory CD8 T cell	0.481982	9.25646e-22
8	PIM1	Central memory CD8 T cell	0.213597	5.61767e-05
9	STK40	Central memory CD8 T cell	0.034517	0.519811
10	CXCL1	Central memory CD8 T cell	0.200701	0.000156915
11	IFNG	Central memory CD8 T cell	0.226209	1.93426e-05
12	SERPINE1	Central memory CD8 T cell	0.351382	1.3126e-11
13	AXL	Effector memeory CD4 T cell	0.504082	5.90639e-24
14	PIM1	Effector memeory CD4 T cell	0.148481	0.00538049
15	STK40	Effector memeory CD4 T cell	0.0361756	0.49994
16	CXCL1	Effector memeory CD4 T cell	-0.159556	0.00275761
17	IFNG	Effector memeory CD4 T cell	0.196625	0.000214275
18	SERPINE1	Effector memeory CD4 T cell	0.242379	4.49966e-06
19	AXL	Effector memeory CD8 T cell	0.512968	6.96199e-25
20	PIM1	Effector memeory CD8 T cell	0.186658	0.000447318
21	STK40	Effector memeory CD8 T cell	0.0648432	0.226264
22	CXCL1	Effector memeory CD8 T cell	0.0203957	0.703765
23	IFNG	Effector memeory CD8 T cell	0.593628	1.05464e-34
24	SERPINE1	Effector memeory CD8 T cell	0.211673	6.57448e-05
25	AXL	Eosinophil	0.350549	1.47749e-11
26	PIM1	Eosinophil	0.311856	2.47991e-09
27	STK40	Eosinophil	0.106018	0.0474894
28	CXCL1	Eosinophil	0.0284866	0.595324
29	IFNG	Eosinophil	0.239225	6.02948e-06
30	SERPINE1	Eosinophil	0.382406	1.24245e-13
31	AXL	Gamma delta T cell	0.228761	1.54714e-05
32	PIM1	Gamma delta T cell	0.216431	4.44446e-05
33	STK40	Gamma delta T cell	-0.0858761	0.108756
34	CXCL1	Gamma delta T cell	0.254742	1.37476e-06
35	IFNG	Gamma delta T cell	0.380527	1.67159e-13
36	SERPINE1	Gamma delta T cell	0.286733	4.75665e-08
37	AXL	Immature dendritic cell	0.35615	6.62422e-12
38	PIM1	Immature dendritic cell	0.198647	0.000183732
39	STK40	Immature dendritic cell	-0.0293867	0.583742
40	CXCL1	Immature dendritic cell	0.151701	0.00444955
41	IFNG	Immature dendritic cell	0.106759	0.0459511
42	SERPINE1	Immature dendritic cell	0.278767	1.14495e-07
43	AXL	Macrophage	0.57199	8.43639e-32
44	PIM1	Macrophage	0.242689	4.37145e-06
45	STK40	Macrophage	0.070184	0.190216
46	CXCL1	Macrophage	0.0704524	0.188522
47	IFNG	Macrophage	0.365764	1.61054e-12
48	SERPINE1	Macrophage	0.332798	1.69415e-10
49	AXL	Mast cell	0.642456	3.94967e-42
50	PIM1	Mast cell	0.322389	6.59885e-10
51	STK40	Mast cell	0.0879105	0.1006
52	CXCL1	Mast cell	0.0952889	0.0750158
53	IFNG	Mast cell	0.158272	0.00298641
54	SERPINE1	Mast cell	0.473855	5.42609e-21
55	AXL	MDSC	0.511692	9.50008e-25
56	PIM1	MDSC	0.239253	6.01411e-06
57	STK40	MDSC	0.100471	0.0604264
58	CXCL1	MDSC	0.137091	0.0102375
59	IFNG	MDSC	0.565853	5.14071e-31
60	SERPINE1	MDSC	0.316112	1.46151e-09
61	AXL	Natural killer cell	0.809726	1.43995e-82
62	PIM1	Natural killer cell	0.328356	3.04584e-10
63	STK40	Natural killer cell	0.162271	0.00232555
64	CXCL1	Natural killer cell	0.0211035	0.693993
65	IFNG	Natural killer cell	0.356333	6.4511e-12
66	SERPINE1	Natural killer cell	0.42956	3.78656e-17
67	AXL	Natural killer T cell	0.619783	1.61297e-38
68	PIM1	Natural killer T cell	0.266648	4.135e-07
69	STK40	Natural killer T cell	0.0449154	0.402196
70	CXCL1	Natural killer T cell	0.124711	0.0196006
71	IFNG	Natural killer T cell	0.41544	4.89737e-16
72	SERPINE1	Natural killer T cell	0.499274	1.83038e-23
73	AXL	Plasmacytoid dendritic cell	0.577701	1.51665e-32
74	PIM1	Plasmacytoid dendritic cell	0.287919	4.16403e-08
75	STK40	Plasmacytoid dendritic cell	0.239896	5.6674e-06
76	CXCL1	Plasmacytoid dendritic cell	-0.0473963	0.376681
77	IFNG	Plasmacytoid dendritic cell	-0.00973546	0.855986
78	SERPINE1	Plasmacytoid dendritic cell	0.391583	2.83794e-14
79	AXL	Regulatory T cell	0.585826	1.24451e-33
80	PIM1	Regulatory T cell	0.265987	4.42698e-07
81	STK40	Regulatory T cell	0.109212	0.0411552
82	CXCL1	Regulatory T cell	0.113293	0.0341113
83	IFNG	Regulatory T cell	0.459272	1.15415e-19
84	SERPINE1	Regulatory T cell	0.395841	1.40821e-14
85	AXL	T follicular helper cell	0.620724	1.15775e-38
86	PIM1	T follicular helper cell	0.386264	6.7162e-14
87	STK40	T follicular helper cell	0.169347	0.00147346
88	CXCL1	T follicular helper cell	-0.0266013	0.619914
89	IFNG	T follicular helper cell	0.452975	4.13323e-19
90	SERPINE1	T follicular helper cell	0.36147	3.04665e-12
91	AXL	Type 1 T helper cell	0.61657	4.96167e-38
92	PIM1	Type 1 T helper cell	0.262984	6.02242e-07
93	STK40	Type 1 T helper cell	0.137211	0.0101707
94	CXCL1	Type 1 T helper cell	0.0895784	0.0942823
95	IFNG	Type 1 T helper cell	0.486453	3.42904e-22
96	SERPINE1	Type 1 T helper cell	0.378224	2.39823e-13
97	AXL	Type 2 T helper cell	0.219802	3.35022e-05
98	PIM1	Type 2 T helper cell	-0.03841	0.473819
99	STK40	Type 2 T helper cell	-0.197659	0.000198111
100	CXCL1	Type 2 T helper cell	0.186546	0.000450947
101	IFNG	Type 2 T helper cell	0.313285	2.07834e-09
102	SERPINE1	Type 2 T helper cell	0.185257	0.000494645
