# Supplementary material for: Identification and validation of T cell senescence-related prognostic genes in gastric carcinoma and investigation of their potential regulatory mechanisms
Source: Discov Oncol. 2025 Jun 2;16:986. doi: 10.1007/s12672-025-02477-4 (PMC12130386; doi:10.1007/s12672-025-02477-4)
Supplement: Supplementary file 11 — Correlation between differential immune checkpoint genes and risk scores (XLSX 11 KB) [file 12672_2025_2477_MOESM11_ESM.xlsx]

## Sheet: correlation cor
No.	gene	cell	Correlation	Pvalue
1	TNFRSF14	riskscore	-0.195621	0.000231149
2	TNFSF4	riskscore	0.412295	8.52174e-16
3	SIRPA	riskscore	0.172691	0.0011803
4	TDO2	riskscore	0.224057	2.33032e-05
5	CD47	riskscore	-0.121906	0.022548
6	CD28	riskscore	0.212808	5.99305e-05
7	HAVCR2	riskscore	0.286366	4.95636e-08
8	ADORA2A	riskscore	0.181128	0.000662432
9	CD276	riskscore	0.327756	3.29437e-10
10	LGALS9	riskscore	-0.149957	0.00493393
11	TNFSF14	riskscore	0.168531	0.00155447
12	CD209	riskscore	0.256679	1.13525e-06
13	PDCD1LG2	riskscore	0.350821	1.42155e-11
14	TNFSF18	riskscore	0.201922	0.000142756
15	C10orf54	riskscore	0.14041	0.00852673
16	BTNL3	riskscore	-0.137565	0.00997609
17	TNFRSF4	riskscore	0.276393	1.47978e-07
18	CD86	riskscore	0.29978	1.06269e-08
