# Supplementary material for: Identification and validation of T cell senescence-related prognostic genes in gastric carcinoma and investigation of their potential regulatory mechanisms
Source: Discov Oncol. 2025 Jun 2;16:986. doi: 10.1007/s12672-025-02477-4 (PMC12130386; doi:10.1007/s12672-025-02477-4)
Supplement: Supplementary file 12 — Correlation between prognostic genes and differential immune checkpoint genes (XLSX 15 KB) [file 12672_2025_2477_MOESM12_ESM.xlsx]

## Sheet: precheck correlation_cor
No.	gene	cell	Correlation	Pvalue
1	AXL	ADORA2A	0.273045	2.16506e-08
2	PIM1	ADORA2A	0.234544	1.71769e-06
3	STK40	ADORA2A	0.241976	7.80161e-07
4	CXCL1	ADORA2A	-0.0251026	0.613596
5	IFNG	ADORA2A	0.317178	5.79218e-11
6	SERPINE1	ADORA2A	0.192486	9.30958e-05
7	AXL	BTNL3	-0.183988	0.000189726
8	PIM1	BTNL3	0.0621174	0.211108
9	STK40	BTNL3	0.0119338	0.810312
10	CXCL1	BTNL3	0.0423286	0.394379
11	IFNG	BTNL3	-0.0434099	0.382402
12	SERPINE1	BTNL3	-0.0788927	0.112019
13	AXL	C10orf54	0.282755	6.40907e-09
14	PIM1	C10orf54	0.363034	4.00276e-14
15	STK40	C10orf54	0.255627	1.71034e-07
16	CXCL1	C10orf54	-0.0708704	0.153536
17	IFNG	C10orf54	-0.00429668	0.931136
18	SERPINE1	C10orf54	0.0796929	0.108416
19	AXL	CD209	0.394271	1.37472e-16
20	PIM1	CD209	0.191213	0.000103778
21	STK40	CD209	0.0645935	0.193438
22	CXCL1	CD209	0.0517597	0.297551
23	IFNG	CD209	0.3717	8.81359e-15
24	SERPINE1	CD209	0.223939	5.0677e-06
25	AXL	CD276	0.236971	1.33118e-06
26	PIM1	CD276	0.00561974	0.91001
27	STK40	CD276	-0.0123432	0.803934
28	CXCL1	CD276	0.249563	3.39328e-07
29	IFNG	CD276	0.0400026	0.420899
30	SERPINE1	CD276	0.459152	1.28885e-22
31	AXL	CD28	0.404316	1.94232e-17
32	PIM1	CD28	0.174862	0.000393817
33	STK40	CD28	0.119463	0.0158957
34	CXCL1	CD28	0.0564788	0.255613
35	IFNG	CD28	0.490684	4.77934e-26
36	SERPINE1	CD28	0.239032	1.06976e-06
37	AXL	CD47	-0.00288116	0.953791
38	PIM1	CD47	-0.240333	9.30917e-07
39	STK40	CD47	-0.230218	2.68725e-06
40	CXCL1	CD47	0.430161	9.22656e-20
41	IFNG	CD47	0.466721	2.08368e-23
42	SERPINE1	CD47	0.0979424	0.048315
43	AXL	CD86	0.450596	9.579e-22
44	PIM1	CD86	0.146776	0.00299672
45	STK40	CD86	-0.0329469	0.50745
46	CXCL1	CD86	0.224606	4.74157e-06
47	IFNG	CD86	0.632351	7.77035e-47
48	SERPINE1	CD86	0.366741	2.1068e-14
49	AXL	HAVCR2	0.455732	2.89308e-22
50	PIM1	HAVCR2	0.0927045	0.0616901
51	STK40	HAVCR2	-0.028197	0.570568
52	CXCL1	HAVCR2	0.231739	2.29815e-06
53	IFNG	HAVCR2	0.650752	2.22996e-50
54	SERPINE1	HAVCR2	0.397443	7.46371e-17
55	AXL	LGALS9	-0.0718408	0.147968
56	PIM1	LGALS9	-0.0863698	0.0817996
57	STK40	LGALS9	-0.0537743	0.279119
58	CXCL1	LGALS9	0.19309	8.83935e-05
59	IFNG	LGALS9	0.404146	2.00878e-17
60	SERPINE1	LGALS9	-0.0408486	0.411134
61	AXL	PDCD1LG2	0.557519	1.29044e-34
62	PIM1	PDCD1LG2	0.207235	2.51128e-05
63	STK40	PDCD1LG2	0.0385849	0.437562
64	CXCL1	PDCD1LG2	0.155434	0.00165947
65	IFNG	PDCD1LG2	0.615129	9.89609e-44
66	SERPINE1	PDCD1LG2	0.376431	3.78341e-15
67	AXL	SIRPA	0.283926	5.516e-09
68	PIM1	SIRPA	0.115486	0.0197806
69	STK40	SIRPA	0.147894	0.00278121
70	CXCL1	SIRPA	0.0832933	0.0933219
71	IFNG	SIRPA	0.124907	0.0116675
72	SERPINE1	SIRPA	0.258899	1.17317e-07
73	AXL	TDO2	0.142745	0.00390545
74	PIM1	TDO2	0.0736401	0.138054
75	STK40	TDO2	-0.10538	0.0335579
76	CXCL1	TDO2	0.33264	5.68912e-12
77	IFNG	TDO2	0.358733	8.34253e-14
78	SERPINE1	TDO2	0.331178	7.12504e-12
79	AXL	TNFRSF14	-0.069782	0.159967
80	PIM1	TNFRSF14	-0.00512813	0.917853
81	STK40	TNFRSF14	0.0177629	0.720883
82	CXCL1	TNFRSF14	0.256545	1.53947e-07
83	IFNG	TNFRSF14	0.424298	3.23381e-19
84	SERPINE1	TNFRSF14	-0.0400532	0.420311
85	AXL	TNFRSF4	0.274199	1.87821e-08
86	PIM1	TNFRSF4	0.215617	1.14259e-05
87	STK40	TNFRSF4	0.0652074	0.18923
88	CXCL1	TNFRSF4	0.277457	1.25253e-08
89	IFNG	TNFRSF4	0.481181	5.63651e-25
90	SERPINE1	TNFRSF4	0.365751	2.50311e-14
91	AXL	TNFSF14	0.377993	2.85334e-15
92	PIM1	TNFSF14	0.0717011	0.14876
93	STK40	TNFSF14	-0.02995	0.546844
94	CXCL1	TNFSF14	0.129685	0.00881071
95	IFNG	TNFSF14	0.510041	2.45438e-28
96	SERPINE1	TNFSF14	0.158554	0.00133109
97	AXL	TNFSF18	0.243895	6.33611e-07
98	PIM1	TNFSF18	0.157097	0.00147617
99	STK40	TNFSF18	0.0663357	0.181671
100	CXCL1	TNFSF18	-0.0448273	0.367042
101	IFNG	TNFSF18	0.223882	5.0965e-06
102	SERPINE1	TNFSF18	0.214021	1.3307e-05
103	AXL	TNFSF4	0.498213	6.39978e-27
104	PIM1	TNFSF4	0.11582	0.0194254
105	STK40	TNFSF4	-0.0568934	0.252135
106	CXCL1	TNFSF4	0.1138	0.0216631
107	IFNG	TNFSF4	0.398624	5.93506e-17
108	SERPINE1	TNFSF4	0.412087	4.08087e-18
