# Supplementary material for: Identification and validation of T cell senescence-related prognostic genes in gastric carcinoma and investigation of their potential regulatory mechanisms
Source: Discov Oncol. 2025 Jun 2;16:986. doi: 10.1007/s12672-025-02477-4 (PMC12130386; doi:10.1007/s12672-025-02477-4)
Supplement: Supplementary file 13 — Drug sensitivity among high-risk and low-risk groups (XLSX 16 KB) [file 12672_2025_2477_MOESM13_ESM.xlsx]

## Sheet: drugs wilcox diff
drug	group1	group2	statistic	p	p.adj	p.adj.signif	sig
GSK269962A	High	Low	4772	3.04e-17	2.0976e-15	****	GSK269962A****
Pazopanib	High	Low	4730	1.97e-17	2.0976e-15	****	Pazopanib****
Midostaurin	High	Low	5010	3.39e-16	1.5594e-14	****	Midostaurin****
WO2009093972	High	Low	5225	2.8e-15	9.66e-14	****	WO2009093972****
Dasatinib	High	Low	5480	3.14e-14	8.6664e-13	****	Dasatinib****
LFM.A13	High	Low	5507	4.03e-14	9.269e-13	****	LFM.A13****
AZD.0530	High	Low	5685	2.05e-13	4.04143e-12	****	AZD.0530****
Imatinib	High	Low	5749	3.64e-13	6.279e-12	****	Imatinib****
BX.795	High	Low	6037	4.47e-12	6.854e-11	****	BX.795****
GDC0941	High	Low	6053	5.11e-12	7.0518e-11	****	GDC0941****
WH.4.023	High	Low	6263	2.94e-11	3.68836e-10	****	WH.4.023****
JNJ.26854165	High	Low	6282	3.44e-11	3.956e-10	****	JNJ.26854165****
AG.014699	High	Low	6342	5.59e-11	5.934e-10	****	AG.014699****
AP.24534	High	Low	6354	6.16e-11	6.072e-10	****	AP.24534****
BMS.754807	High	Low	6659	6.72e-10	6.1824e-09	****	BMS.754807****
BIBW2992	High	Low	16729	2.61e-09	2.25112e-08	****	BIBW2992****
Bexarotene	High	Low	6897	3.96e-09	3.21459e-08	****	Bexarotene****
CCT007093	High	Low	6905	4.2e-09	3.22e-08	****	CCT007093****
A.770041	High	Low	7044	1.14e-08	8.28e-08	****	A.770041****
DMOG	High	Low	7110	1.81e-08	1.2489e-07	****	DMOG****
NU.7441	High	Low	7235	4.28e-08	2.81257e-07	****	NU.7441****
FTI.277	High	Low	7310	7.11e-08	4.45991e-07	****	FTI.277****
Bryostatin.1	High	Low	7355	9.59e-08	5.754e-07	****	Bryostatin.1****
AMG.706	High	Low	7415	1.43e-07	8.2225e-07	****	AMG.706****
AZD6482	High	Low	7463	1.95e-07	1.0764e-06	****	AZD6482****
NVP.BEZ235	High	Low	7491	2.34e-07	1.242e-06	****	NVP.BEZ235****
CHIR.99021	High	Low	7640	6.01e-07	3.07178e-06	****	CHIR.99021****
Sorafenib	High	Low	15901	7.15e-07	3.52393e-06	****	Sorafenib****
KIN001.135	High	Low	7695	8.45e-07	4.02103e-06	****	KIN001.135****
Metformin	High	Low	15526	6.62e-06	3.0452e-05	****	Metformin****
X17.AAG	High	Low	8133	1.1e-05	4.89677e-05	****	X17.AAG****
GNF.2	High	Low	8172	1.36e-05	5.865e-05	****	GNF.2****
Elesclomol	High	Low	8205	1.63e-05	6.81636e-05	****	Elesclomol****
NVP.TAE684	High	Low	8239	1.96e-05	7.95529e-05	****	NVP.TAE684****
PF.02341066	High	Low	8261	2.2e-05	8.67429e-05	****	PF.02341066****
PLX4720	High	Low	8307	2.82e-05	0.0001081	***	PLX4720***
PF.4708671	High	Low	15253	2.96e-05	0.0001104	***	PF.4708671***
OSI.906	High	Low	8385	4.25e-05	0.000154342	***	OSI.906***
ABT.888	High	Low	15146	5.17e-05	0.000182938	***	ABT.888***
Mitomycin.C	High	Low	15132	5.55e-05	0.000191475	***	Mitomycin.C***
CGP.60474	High	Low	8459	6.21e-05	0.00020902	***	CGP.60474***
MG.132	High	Low	8468	6.5e-05	0.000213571	***	MG.132***
GW843682X	High	Low	15069	7.65e-05	0.000239932	***	GW843682X***
VX.702	High	Low	8496	7.49e-05	0.000239932	***	VX.702***
Methotrexate	High	Low	15013	0.000101	0.000309733	***	Methotrexate***
GW.441756	High	Low	14970	0.000125	0.000375	***	GW.441756***
A.443654	High	Low	14903	0.000173	0.000507957	***	A.443654***
PD.0332991	High	Low	8751	0.000259	0.000744625	***	PD.0332991***
PF.562271	High	Low	8773	0.000287	0.000808286	***	PF.562271***
AZD7762	High	Low	8802	0.000329	0.00090804	***	AZD7762***
AUY922	High	Low	8909	0.000535	0.00144765	**	AUY922**
BIRB.0796	High	Low	14639	0.000587	0.00155781	**	BIRB.0796**
AZD.2281	High	Low	9080	0.00113	0.00294226	**	AZD.2281**
AZD8055	High	Low	9153	0.00153	0.00391	**	AZD8055**
PD.173074	High	Low	9205	0.0019	0.00476727	**	PD.173074**
AZ628	High	Low	9220	0.00201	0.00489053	**	AZ628**
SB.216763	High	Low	9221	0.00202	0.00489053	**	SB.216763**
Z.LLNle.CHO	High	Low	9259	0.00236	0.00561517	**	Z.LLNle.CHO**
BMS.509744	High	Low	9303	0.00281	0.00635705	**	BMS.509744**
PD.0325901	High	Low	14269	0.00277	0.00635705	**	PD.0325901**
WZ.1.84	High	Low	9297	0.00274	0.00635705	**	WZ.1.84**
Salubrinal	High	Low	14227	0.00327	0.00727839	**	Salubrinal**
CMK	High	Low	9348	0.00335	0.0073381	**	CMK**
Tipifarnib	High	Low	14201	0.00362	0.00780563	**	Tipifarnib**
EHT.1864	High	Low	14176	0.00398	0.00844985	**	EHT.1864**
Vinorelbine	High	Low	14148	0.00443	0.00926273	**	Vinorelbine**
SL.0101.1	High	Low	14054	0.00628	0.0129349	*	SL.0101.1*
KU.55933	High	Low	9532	0.00668	0.0133663	*	KU.55933*
Rapamycin	High	Low	14033	0.00678	0.0133663	*	Rapamycin*
Temsirolimus	High	Low	9533	0.00671	0.0133663	*	Temsirolimus*
CEP.701	High	Low	9543	0.00695	0.0135085	*	CEP.701*
SB590885	High	Low	14013	0.00729	0.0139725	*	SB590885*
ZM.447439	High	Low	9580	0.00794	0.0150099	*	ZM.447439*
AKT.inhibitor.VIII	High	Low	13971	0.00847	0.0157954	*	AKT.inhibitor.VIII*
GSK.650394	High	Low	13967	0.00859	0.0158056	*	GSK.650394*
CCT018159	High	Low	13948	0.00918	0.0166689	*	CCT018159*
S.Trityl.L.cysteine	High	Low	13941	0.00941	0.0168647	*	S.Trityl.L.cysteine*
AZD6244	High	Low	13933	0.00968	0.0171262	*	AZD6244*
Docetaxel	High	Low	9690	0.0117	0.0201825	*	Docetaxel*
VX.680	High	Low	13880	0.0116	0.0201825	*	VX.680*
Axitinib	High	Low	9714	0.0127	0.021637	*	Axitinib*
Embelin	High	Low	9747	0.0142	0.0238976	*	Embelin*
Nilotinib	High	Low	9795	0.0166	0.0276	*	Nilotinib*
BMS.536924	High	Low	9802	0.017	0.0279286	*	BMS.536924*
XMD8.85	High	Low	9812	0.0175	0.0284118	*	XMD8.85*
Roscovitine	High	Low	13752	0.0178	0.0285628	*	Roscovitine*
Shikonin	High	Low	9823	0.0182	0.028869	*	Shikonin*
Vorinostat	High	Low	13728	0.0193	0.0302659	*	Vorinostat*
Pyrimethamine	High	Low	13620	0.0271	0.0420133	*	Pyrimethamine*
TW.37	High	Low	9953	0.0274	0.0420133	*	TW.37*
